# Supplementary material for: Computational Barthel Index: an automated tool for assessing and predicting activities of daily living among nursing home patients
Source: BMC Med Inform Decis Mak. 2021 Jan 9;21:17. doi: 10.1186/s12911-020-01368-8 (PMC7796534; doi:10.1186/s12911-020-01368-8)
Supplement: Supplementary file 2 — Additional file 2. Detailed performance of the models. Detailed testing results of 72 CBIT models, reported in terms of AUC, accuracy, precision, recall and F1-score. [file 12911_2020_1368_MOESM2_ESM.xlsm]

## Sheet: Sheet1
Additional file 2 for Wojtusiak et al., Computational Barthel Index: An Automated Tool for Assessing and Predicting Activities of Daily Living Among Nursing Home Patients
Models		Time	Current Assessment					3 Month Prediction					6 Month Prediction					12 Month Prediction
		Performance	Accuracy	AUC	Precision	Recall	F-1 Score	Accuracy	AUC	Precision	Recall	F-1 Score	Accuracy	AUC	Precision	Recall	F-1 Score	Accuracy	AUC	Precision	Recall	F-1 Score
		Disability
Re-Evaluation Models	Full	Bathing	0.912	0.951	0.9278	0.9563	0.941834	0.8401	0.8857	0.8728	0.9249	0.898095	0.7962	0.8293	0.812	0.9447	0.873338	0.7682	0.7946	0.7911	0.9242	0.852486
		Grooming	0.896	0.9491	0.9115	0.9256	0.918496	0.8012	0.875	0.8378	0.8605	0.848998	0.7387	0.8129	0.7705	0.8162	0.792692	0.7121	0.7781	0.7602	0.7631	0.761647
		Eating	0.8932	0.9377	0.8995	0.8775	0.888364	0.7942	0.8588	0.8311	0.7367	0.781058	0.7292	0.7879	0.7684	0.5869	0.665497	0.7042	0.7571	0.6669	0.5746	0.617319
		Toileting	0.8999	0.9549	0.9155	0.9216	0.91854	0.8046	0.882	0.8449	0.8454	0.84515	0.7375	0.8132	0.7837	0.7867	0.785197	0.7138	0.7853	0.7444	0.8164	0.778739
		Dressing	0.9007	0.9525	0.917	0.9352	0.926011	0.8134	0.8873	0.854	0.8777	0.865688	0.7506	0.8144	0.8092	0.8222	0.815648	0.7273	0.7918	0.7568	0.8603	0.805238
		Bowels	0.9019	0.9481	0.9026	0.8581	0.879788	0.8266	0.8726	0.8616	0.6924	0.767789	0.7792	0.7969	0.7692	0.5241	0.623425	0.7577	0.7492	0.7052	0.381	0.494718
		Bladder	0.8961	0.9356	0.8934	0.843	0.867469	0.822	0.8613	0.8524	0.679	0.755883	0.7694	0.7896	0.7328	0.5073	0.599548	0.7521	0.7314	0.679	0.3426	0.455414
		Transferring	0.8918	0.951	0.8997	0.8937	0.89669	0.7906	0.8761	0.8156	0.8041	0.809809	0.7296	0.8031	0.7793	0.71	0.743038	0.6989	0.7733	0.7662	0.6648	0.711907
		Walking	0.9118	0.9462	0.9236	0.9592	0.941063	0.8474	0.8907	0.8762	0.9305	0.902534	0.8056	0.8258	0.8309	0.9354	0.880059	0.8031	0.792	0.8152	0.966	0.884216
		Average	0.9004	0.9473	0.9101	0.9078	0.908695	0.8155	0.8766	0.8496	0.8168	0.830556	0.7596	0.8081	0.784	0.7371	0.75316	0.7375	0.7725	0.7428	0.6992	0.706854
		STD	0.0073	0.0066	0.0119	0.0419	0.0267663	0.02	0.0112	0.0196	0.0949	0.0546877	0.0291	0.0148	0.0294	0.1658	0.103232	0.035	0.0221	0.0498	0.2266	0.152799
	Simplified	Bathing	0.9163	0.9539	0.9335	0.9556	0.944421	0.8435	0.8889	0.8828	0.9163	0.899238	0.7956	0.8326	0.8209	0.9275	0.87095	0.7769	0.7958	0.8026	0.918	0.85643
		Grooming	0.9019	0.9516	0.9193	0.9264	0.922836	0.8042	0.8785	0.8467	0.8531	0.849888	0.7398	0.8162	0.8103	0.7505	0.779254	0.7121	0.7801	0.761	0.7617	0.76135
		Eating	0.8975	0.9409	0.9042	0.8816	0.892757	0.802	0.8609	0.8588	0.7213	0.784067	0.7272	0.7894	0.7838	0.5601	0.653332	0.7025	0.7544	0.7049	0.4878	0.576591
		Toileting	0.9031	0.9569	0.9186	0.9235	0.921043	0.8061	0.8834	0.8508	0.84	0.845366	0.74	0.8181	0.7879	0.7849	0.786397	0.7101	0.7842	0.7722	0.7521	0.762017
		Dressing	0.9052	0.955	0.9202	0.9388	0.929407	0.8167	0.8884	0.8537	0.8839	0.868538	0.7559	0.8168	0.8048	0.8401	0.822071	0.7349	0.7902	0.7708	0.8474	0.807287
		Bowels	0.9068	0.9503	0.9124	0.8598	0.885319	0.8317	0.8775	0.8653	0.7031	0.775813	0.7808	0.8	0.7983	0.4969	0.612531	0.7594	0.7501	0.7124	0.381	0.496478
		Bladder	0.8997	0.9385	0.8851	0.8636	0.874218	0.8287	0.8655	0.8401	0.7135	0.771642	0.7763	0.7946	0.7438	0.5224	0.613744	0.7572	0.7411	0.7015	0.3436	0.461268
		Transferring	0.895	0.9531	0.9094	0.8887	0.898931	0.7985	0.8781	0.8591	0.7614	0.807305	0.7243	0.8047	0.7892	0.6812	0.731234	0.7014	0.7757	0.7574	0.6865	0.720209
		Walking	0.9179	0.9499	0.9346	0.955	0.94469	0.8493	0.8936	0.8845	0.9218	0.902765	0.8029	0.8253	0.8291	0.934	0.878429	0.802	0.7967	0.8148	0.9649	0.88352
		Average	0.9048	0.95	0.9153	0.9103	0.912625	0.8201	0.8794	0.8602	0.8127	0.833847	0.7603	0.8109	0.7965	0.722	0.749771	0.7396	0.7743	0.7553	0.6825	0.702795
		STD	0.0079	0.0063	0.0151	0.0376	0.0257363	0.0189	0.0108	0.0152	0.0887	0.0512824	0.0295	0.0145	0.025	0.1674	0.103476	0.0362	0.0207	0.0413	0.2284	0.154618
Evaluation Models	Full	Bathing	0.7924	0.7996	0.815	0.933	0.870017	0.7879	0.7617	0.8091	0.9446	0.871615	0.776	0.765	0.7903	0.9512	0.863317	0.7594	0.751	0.7772	0.9367	0.849528
		Grooming	0.7438	0.8001	0.7625	0.8647	0.810391	0.7182	0.7577	0.7372	0.8798	0.802212	0.7056	0.7512	0.7176	0.8554	0.780464	0.6918	0.732	0.7185	0.8037	0.758716
		Eating	0.7015	0.7746	0.6915	0.6918	0.69165	0.6858	0.7536	0.6864	0.68	0.683185	0.6766	0.7325	0.6981	0.5204	0.596293	0.6851	0.7199	0.6424	0.5448	0.589588
		Toileting	0.7373	0.8012	0.7499	0.8566	0.799707	0.7152	0.7661	0.7389	0.8485	0.789916	0.6953	0.7496	0.719	0.8215	0.76684	0.6944	0.7341	0.7132	0.8438	0.773023
		Dressing	0.7531	0.8006	0.7718	0.8924	0.82773	0.7431	0.7643	0.7611	0.9108	0.829248	0.7299	0.7449	0.7391	0.9234	0.821035	0.7127	0.7398	0.728	0.8964	0.803471
		Bowels	0.743	0.8123	0.7085	0.655	0.6807	0.7135	0.7743	0.6913	0.5567	0.616742	0.7238	0.7496	0.6739	0.4026	0.504063	0.7223	0.7109	0.6096	0.2995	0.401661
		Bladder	0.7259	0.789	0.6845	0.5947	0.636448	0.7054	0.7559	0.6745	0.5294	0.593206	0.7238	0.7415	0.6749	0.3631	0.47217	0.722	0.6965	0.5838	0.2821	0.38039
		Transferring	0.7166	0.7942	0.7141	0.7685	0.740302	0.692	0.7601	0.7095	0.7527	0.730462	0.6744	0.7363	0.6844	0.7587	0.719637	0.6656	0.7205	0.6885	0.7353	0.711131
		Walking	0.7813	0.7865	0.7945	0.9473	0.864198	0.7833	0.7633	0.8042	0.9446	0.868764	0.7819	0.7483	0.7922	0.9677	0.871199	0.7932	0.7243	0.8029	0.9732	0.879885
		Average	0.7439	0.7953	0.7436	0.8004	0.769016	0.7272	0.7619	0.7347	0.783	0.753928	0.7208	0.7465	0.7211	0.7293	0.710558	0.7163	0.7254	0.696	0.7017	0.683044
		STD	0.029	0.0108	0.0464	0.128	0.0848129	0.037	0.0061	0.0494	0.1617	0.0980613	0.0385	0.0095	0.0453	0.2381	0.150835	0.0395	0.0161	0.0732	0.2648	0.185434
	Simplified	Bathing	0.7925	0.7988	0.8126	0.9376	0.870636	0.79	0.7671	0.8207	0.9269	0.870573	0.7768	0.7631	0.7853	0.9631	0.865159	0.7569	0.7502	0.7692	0.9495	0.849893
		Grooming	0.741	0.7983	0.7706	0.8413	0.8044	0.7204	0.7555	0.7527	0.8483	0.797646	0.7046	0.747	0.7222	0.8406	0.776915	0.6885	0.7329	0.7242	0.7804	0.75125
		Eating	0.7031	0.7747	0.6891	0.7043	0.696617	0.6809	0.7473	0.6971	0.6359	0.665095	0.6747	0.7295	0.6528	0.6222	0.637133	0.6851	0.7227	0.6572	0.5047	0.570942
		Toileting	0.7372	0.8007	0.7485	0.8596	0.800212	0.7145	0.7576	0.7407	0.8425	0.788327	0.6954	0.7472	0.7055	0.8593	0.774842	0.6961	0.7358	0.7154	0.8425	0.773765
		Dressing	0.7524	0.7996	0.7737	0.8869	0.826442	0.7421	0.7592	0.7599	0.9117	0.828907	0.7274	0.7467	0.7476	0.8965	0.815307	0.7138	0.7357	0.7268	0.9024	0.805137
		Bowels	0.7407	0.8115	0.6992	0.6671	0.682773	0.7087	0.7717	0.7057	0.509	0.591424	0.723	0.7473	0.6729	0.3999	0.501664	0.7169	0.7079	0.6064	0.2579	0.36189
		Bladder	0.7251	0.7882	0.6799	0.6022	0.638696	0.6982	0.7536	0.6621	0.5229	0.584324	0.7177	0.7403	0.6515	0.3663	0.468942	0.718	0.6956	0.6205	0.175	0.273004
		Transferring	0.7172	0.7928	0.7265	0.7409	0.733629	0.6787	0.7489	0.7146	0.7	0.707225	0.666	0.737	0.6611	0.8074	0.726962	0.6662	0.7212	0.6902	0.7323	0.710627
		Walking	0.7819	0.7859	0.8007	0.936	0.86308	0.7843	0.7549	0.806	0.9428	0.869049	0.781	0.7486	0.7881	0.9749	0.871604	0.7952	0.7282	0.801	0.9805	0.881707
		Average	0.7434	0.7945	0.7445	0.7973	0.768498	0.7242	0.7573	0.74	0.76	0.74473	0.7185	0.7452	0.7097	0.7478	0.715392	0.7152	0.7256	0.7012	0.6806	0.664246
		STD	0.0289	0.0106	0.0487	0.1223	0.0833743	0.0407	0.0079	0.0514	0.1722	0.111837	0.04	0.0092	0.0546	0.231	0.148665	0.0396	0.0163	0.0647	0.299	0.216943
.
.
